# Supplementary material for: Fumigant Activity of Bacterial Volatile Organic Compounds against the Nematodes Caenorhabditis elegans and Meloidogyne incognita
Source: Molecules. 2022 Jul 23;27(15):4714. doi: 10.3390/molecules27154714 (PMC9330711; doi:10.3390/molecules27154714)
Supplement: Supplementary file 1 [file molecules-27-04714-s001.zip]

Archive with 1 entries (1 files):
- molecules-1808795-supplementary.pdf
